# Supplementary material for: The Major Yolk Protein Vitellogenin Interferes with the Anti-Plasmodium Response in the Malaria Mosquito Anopheles gambiae
Source: PLoS Biol. 2010 Jul 20;8(7):e1000434. doi: 10.1371/journal.pbio.1000434 (PMC2907290; doi:10.1371/journal.pbio.1000434)
Supplement: Table S1 — The table summarizes the parasite scores for three independent repeats of the experiment shown in Figure 2C . Shown are parasite percentages in each of the three possible classes (live, GFP positive; dying, GFP + TEP1 positive; dead, TEP1 positive). The total number of ookinetes scored for each treatment group is given in parentheses next to the injected dsRNA. p values were obtained by chi-square analysis comparing parasite scores in dsLp and dsLacZ-injected mosquitoes or comparing parasite scores in dsLp-Vg and dsLacZ-injected mosquitoes. For this analysis, we summed all TEP1-positive ookinetes (dead + dying). Figure 2C was generated with Experiment 3. (0.04 MB XLS) [file pbio.1000434.s004.xls]

## Sheet: Sheet1
							24hpi
	EXPERIMENT 1						EXPERIMENT 2						EXPERIMENT 3
	live (%)	dying (%)	dead (%)	p value			live (%)	dying (%)	dead (%)	p value			live (%)	dying (%)	dead (%)	p value
dsLacZ (n=446 )	31	2	67			dsLacZ (n=310 )	48	8	44			dsLacZ (n= 442)	32	1	67
dsLp (n= 552)	34	4	62			dsLp (n=337 )	37	4	59			dsLp (n=563 )	33	4	62
dsLp-Vg (n=519 )	32	3	65			dsLp-Vg (n=208 )	44	7	49			dsLp-Vg (n=658 )	39	5	56
							48hpi
	EXPERIMENT 1						EXPERIMENT 2						EXPERIMENT 3
	live (%)	dying (%)	dead (%)				live (%)	dying (%)	dead (%)				live (%)	dying (%)	dead (%)
dsLacZ (n=590 )	32	13	55			dsLacZ (n=105 )	59	13	28			dsLacZ (n= 422)	36	15	49
dsLp (n= 368)	24	4	72	p=0.005		dsLp (n=87)	30	9	61	p<0.0001		dsLp (n=376 )	23	4	73	p=0.0001
dsLp-Vg (n=303)	16	10	74	p<0.0001		dsLp-Vg (n=188 )	19	12	69	p<0.0001		dsLp-Vg (n=216 )	14	10	76	p<0.0001
